# Supplementary material for: Computational Investigation of Conformational Properties of Short Azapeptides: Insights from DFT Study and NBO Analysis
Source: Molecules. 2023 Jul 17;28(14):5454. doi: 10.3390/molecules28145454 (PMC10386235; doi:10.3390/molecules28145454)
Supplement: Supplementary file 1 [file molecules-28-05454-s001.zip]

Archive with 1 entries (1 files):
- molecules-2470977-supplementary.pdf
